# Supplementary material for: Coal and gas outburst prediction based on data augmentation and neuroevolution
Source: PLoS One. 2025 Feb 20;20(2):e0317461. doi: 10.1371/journal.pone.0317461 (PMC11841871; doi:10.1371/journal.pone.0317461)
Supplement: S1 Data — (ZIP) [file pone.0317461.s001.zip]

Archive with 2 entries (2 files):
- description.docx
- raw data.csv
