# Supplementary material for: Coal and gas outburst prediction based on data augmentation and neuroevolution
Source: PLoS One. 2025 Feb 20;20(2):e0317461. doi: 10.1371/journal.pone.0317461 (PMC11841871; doi:10.1371/journal.pone.0317461)
Supplement: S1 Data — (ZIP) [file pone.0317461.s001.zip › raw data.csv]

3	15.5	0.36	7.78	0.29	0.27	0.3	3.2	3	3.4	36	351	2.4	0.1
3	15.7	0.36	7.76	0.16	0.2	0.2	3.4	3.2	3.6	62	366	2.4	0.1
2	15.75	0.36	7.81	0.19	0.37	0.21	3.2	3.2	3.2	78	366	2.4	0.1
2	15.56	0.36	7.3	0.38	0.35	0.3	3.8	3.8	3.8	47	367	2.4	0.1
3	15.8	0.36	7.05	0.24	0.19	0.27	3	3.2	3.2	21	364	2.4	0.1
3	15.58	0.36	7.68	0.23	0.21	0.26	3.2	3.4	3.2	3	364	2.4	0.1
3	15.69	0.36	7.46	0.28	0.24	0.26	3.4	3.4	3.2	0	365	0	0.1
2	16.2	0.36	7.9	0.23	0.25	0.29	3.2	3.4	3.4	0	365	0	0.1
3	17.4	0.36	7.98	0.24	0.23	0.31	3.4	3.2	3.4	35	365	2.4	0.1
3	17.52	0.36	8.68	0.29	0.28	0.22	3.2	3	3.2	35	365	2.4	0.1
3	17.66	0.28	9.32	0.35	0.31	0.23	3.2	3.4	3.2	38	365	2.4	0.6
3	17.56	0.36	10.06	0.21	0.32	0.34	3.2	3.4	3.4	47	365	2.4	0.6
3	18.62	0.36	9.84	0.19	0.32	0.33	3.4	3.2	3.2	43	368	2.1	0.6
3	16.35	0.36	9.63	0.32	0.34	0.3	3.2	3.2	3.4	26	366	2.1	0.6
3	16.58	0.36	10.1	0.22	0.31	0.36	3.2	3.2	3.4	15	366	2.1	0.6
3	18.35	0.36	10.5	0.17	0.36	0.3	3	3.4	3.2	5	367	2.1	0.6
3	18.55	0.36	9.92	0.32	0.28	0.31	3.4	3.4	3.2	5	367	2.1	0.6
3	17.43	0.36	8.77	0.19	0.23	0.23	3	3	3.2	11	368	2.1	0.1
3	17.66	0.36	10.64	0.34	0.19	0.32	3.2	3.2	3.4	24	368	2.1	0.6
3	16.69	0.3	13.88	0.36	0.35	0.38	3.2	3.2	3.4	9	368	2.1	1
3	16.48	0.36	11.12	0.11	0.23	0.25	3	3	3.2	9	368	2.1	0.6
3	15.67	0.36	10.7	0.29	0.22	0.27	3.4	3.4	3.4	8	370	2.1	0.6
3	16.21	0.3	12.9	0.38	0.28	0.36	3.2	3.4	3.4	0	370	0	1
3	16.55	0.36	8.75	0.19	0.25	0.3	3.4	3.2	3.4	0	368	0	0.6
3	16.35	0.36	9.3	0.2	0.31	0.28	3.4	3.4	3.2	11.6	369	2	0.6
3	17.2	0.36	8.78	0.26	0.33	0.3	3.4	3.2	3.4	6.8	370	2	0.6
3	16.33	0.36	8.82	0.18	0.31	0.18	3.4	3.4	3.2	28	367	2	0.6
3	15.32	0.36	8.35	0.27	0.26	0.23	3.4	3.2	3.4	43	365	2.6	0.1
3	15.56	0.36	7.92	0.25	0.3	0.28	3.4	3.4	3.4	37	363	2.6	0.1
2	16.23	0.28	10.15	0.28	0.36	0.39	3.4	3.4	3.4	28	363	2.6	0.6
2	16.55	0.28	11.23	0.41	0.23	0.35	3.4	3.4	3.6	15	363	2.6	0.6
2	17.52	0.28	13.45	0.2	0.4	0.38	3.6	4	3.8	8	360	2.3	1
3	15.85	0.36	9.8	0.31	0.33	0.31	3.6	3.6	3.8	0	360	2.3	0.6
3	16.32	0.36	10.12	0.32	0.38	0.35	3.4	3.6	3.6	0	360	0	0.6
3	15.56	0.36	7.86	0.22	0.15	0.25	3.4	3.4	3	9	365	2.5	0.1
3	15.42	0.36	7.84	0.23	0.25	0.28	3.6	3.6	3.4	20	365	2.5	0.1
3	15.35	0.36	8.21	0.21	0.31	0.28	3.6	3.6	3.4	31	364	2.5	0.1
2	15.45	0.36	8.35	0.19	0.26	0.29	3.6	3.6	3.4	42	364	2.1	0.1
2	16.02	0.36	7.68	0.13	0.22	0.25	3.4	3.4	3.2	29	366	2.1	0.1
2	17.5	0.3	10.5	0.43	0.35	0.33	3.2	3.2	3	20	368	2	0.6
2	18.21	0.3	12.88	0.31	0.41	0.43	3.8	3.6	3.4	11	363	2	1
3	17.63	0.3	10.9	0.16	0.32	0.18	3.6	3.6	3.2	3	363	2.4	0.6
3	16.22	0.36	8.3	0.3	0.28	0.28	3.4	3.4	3.6	10	365	2.4	0.1
3	16.31	0.36	7.85	0.24	0.22	0.22	3.4	3.4	3.6	22	365	2.4	0.1
3	15.89	0.36	7.66	0.1	0.26	0.17	3.6	3.6	3.2	22	366	2.4	0.1
3	15.86	0.36	7.48	0.13	0.21	0.25	3.6	3.6	3.4	13	369	2.3	0.1
3	16.02	0.36	8.66	0.27	0.27	0.3	3.4	3.2	3.6	4	365	2.3	0.1
3	16.53	0.36	9.7	0.37	0.27	0.34	3.8	3.2	3.6	0	365	0	0.6
3	16.88	0.36	9.8	0.35	0.3	0.23	3.6	3.4	3.4	16	364	2.3	0.6
3	17.06	0.36	10.2	0.3	0.24	0.35	3.2	3.4	3.2	22	362	2.3	0.6
